# Supplementary material for: Gibberellin Biosynthetic Deficiency Is Responsible for Maize Dominant Dwarf11 (D11) Mutant Phenotype: Physiological and Transcriptomic Evidence
Source: PLoS One. 2013 Jun 12;8(6):e66466. doi: 10.1371/journal.pone.0066466 (PMC3680376; doi:10.1371/journal.pone.0066466)
Supplement: Table S3 — Detailed information of DEGs. (XLS) [file pone.0066466.s007.xls]

## Sheet: Up >= 5
Probe name	Fold change	Gene ID (B73 5b.60)	UniGene ID	Annotation
Zm.2376.1.A1_x_at	1184.6	AC234161.1_FGP001	Zm.2376	Cortical cell-delineating protein precursor
Zm.17728.1.A1_at	844.68	GRMZM2G109959	Zm.92382	Glycine-rich cell wall structural protein
Zm.2376.1.A1_a_at	647.474	AC234161.1_FGP001	Zm.2376	Cortical cell-delineating protein precursor
Zm.7768.1.A1_at	278.13	GRMZM2G064818	Zm.123648	Putative uncharacterized protein
Zm.2227.1.A1_at	270.842	GRMZM2G117971	Zm.2227	Putative uncharacterized protein
Zm.2376.6.S1_x_at	264.948	AC234161.1_FGP001	Zm.2376	Cortical cell-delineating protein precursor
Zm.847.1.S1_at	190.274	GRMZM2G145461	LOC100274400	Putative uncharacterized protein
Zm.3633.1.A1_at	148.976	GRMZM2G016890	Zm.94498	Beta-glucosidase, chloroplastic precursor, Glu1
Zm.6604.1.A1_at	128.524	GRMZM5G807213	LOC100280387	Putative uncharacterized protein
Zm.2147.1.A1_s_at	114.603	GRMZM2G109959	LOC100280774	Glycine-rich cell wall structural protein
ZmAffx.1198.1.A1_at	101.887	GRMZM2G092474	Zm.27514	Putative uncharacterized protein
Zm.6659.1.A1_at	101.493	GRMZM2G402631	Zm.6659	Pathogenesis-related protein 5
Zm.930.1.A1_at	91.046	GRMZM2G119273	Zm.66691	Putative uncharacterized protein
Zm.283.1.S1_at	82.4553	GRMZM2G085381	Zm.283	Indole-3-glycerol phosphate lyase, chloroplastic Precursor, Bx1
Zm.3452.1.S1_at	81.9742	GRMZM2G022958	LOC100275172	Putative uncharacterized protein
Zm.14827.1.A1_at	62.4981	GRMZM5G814279	Zm.14827	MADS21
Zm.4199.1.A1_at	61.7669	GRMZM2G170742	LOC100278075	Putative uncharacterized protein
Zm.1085.1.A1_a_at	55.4884	GRMZM2G162329	Zm.95692	Chitinase chem5 precursor
Zm.3184.1.A1_at	53.8453	AC203966.5_FGT005	Zm.3184	ZmGA20ox1, Gibberellin 20 oxidase 1
Zm.2757.1.A1_at	49.7405	GRMZM2G117319	Zm.2757	Terpene synthase 4
Zm.4164.4.A1_a_at	46.4478	GRMZM2G117281	Zm.39933	Putative uncharacterized protein
Zm.17635.1.A1_s_at	41.9743	GRMZM2G136970	LOC100277566	Putative uncharacterized protein
Zm.4164.3.A1_a_at	40.4245	GRMZM2G117281	Zm.39933	Putative uncharacterized protein
Zm.8726.1.A1_at	39.5853	GRMZM2G006853	LOC100284970	Thaumatin-like protein
Zm.1450.1.S1_at	37.2266	GRMZM2G161521	LOC100275439	Putative uncharacterized protein
Zm.1506.1.A1_at	36.9429	GRMZM2G117989	Zm.38616	Defence-related protein precursor
Zm.601.1.A1_at	35.212	GRMZM2G137108	Zm.23582	NOD26-like intrinsic protein 2-2
Zm.13641.1.S1_at	34.8288	GRMZM2G000718	Zm.82524	Novel plant SNARE 11
Zm.623.1.A1_at	32.8752	GRMZM2G081239	Zm.623	NOD26-like intrinsic protein 2-3
Zm.1794.1.S1_at	32.358	GRMZM2G168552	Zm.1794	Bundle sheath cell specific protein 1
Zm.10557.2.A1_at	31.8596	GRMZM2G064159	LOC100280344	Agmatine deiminase
Zm.125.1.S1_at	30.9412	GRMZM5G878558	Zm.42640	Nitrate reductase (NAD(P)H)
Zm.11803.1.A1_at	30.905	GRMZM2G108207	Zm.11803	Putative uncharacterized protein
Zm.551.1.A1_at	30.2118	GRMZM2G044383	Zm.551	Glutathione S-transferase GST 30
Zm.864.1.S1_at	26.9592	GRMZM2G044383	Zm.864	Glutathione S-transferase GST 30
Zm.18542.1.A1_at	26.9431	GRMZM2G113421	Zm.18542	TAK14
Zm.9601.1.A1_at	26.6938	GRMZM2G135165	Zm.67773	Putative uncharacterized protein
Zm.6891.1.S1_at	26.6726	GRMZM2G166082	Zm.6891	Putative uncharacterized protein
Zm.7578.1.A1_at	26.4646	GRMZM2G136970	Zm.7578	Putative uncharacterized protein
Zm.91.1.S1_at	24.8755	GRMZM2G085661	Zm.79291	Cytochrome P450 71C4, Bx2
Zm.13190.1.A1_at	24.3606	GRMZM2G055435	Zm.84739	Putative uncharacterized protein
Zm.7589.1.A1_at	23.8602	GRMZM2G703169	LOC100277109	Putative uncharacterized protein
Zm.2707.1.S1_at	23.3977	GRMZM2G405459	Zm.98559	Putative uncharacterized protein
Zm.5827.1.A1_at	22.4621	GRMZM2G125441	LOC100281625	Meiosis 5
Zm.6390.1.S1_at	22.4601	GRMZM2G140739	LOC100277409	Putative uncharacterized protein
Zm.14663.1.S1_s_at	22.1324	GRMZM2G088121	LOC100278952	Putative uncharacterized protein
ZmAffx.1086.1.S1_at	22.1132	GRMZM2G161746	Zm.21403	Putative uncharacterized protein
Zm.14497.1.A1_at	22.0322	GRMZM2G472696	Zm.20180	Histone H2B
Zm.8074.1.A1_at	20.8559	GRMZM2G369485	LOC100277124	Putative uncharacterized protein
ZmAffx.980.1.S1_at	20.1275	GRMZM2G026085	Zm.27073	Putative uncharacterized protein
Zm.12124.1.A1_at	19.769	GRMZM2G124938	LOC100274757	Putative uncharacterized protein
Zm.4164.3.A1_s_at	19.5367	GRMZM2G117281	Zm.39933	Putative uncharacterized protein
Zm.5524.1.S1_at	19.3127	GRMZM2G060253	LOC100277069	Putative uncharacterized protein
Zm.15280.1.A1_s_at	18.21	GRMZM2G304442	Zm.379	Pathogenesis related protein4 precursor
Zm.147.1.S1_at	18.1043	GRMZM2G034647	Zm.147	Cyclin IbZm
Zm.842.1.A1_at	17.4469	GRMZM2G045809	LOC100273345	Germin-like protein subfamily 1 member 17
Zm.17534.1.S1_at	17.4226	GRMZM5G816289	Zm.31356	Putative uncharacterized protein
Zm.1595.1.S1_at	17.396	GRMZM2G051943	LOC100283098	Endochitinase A Precursor
Zm.16049.4.A1_at	17.3808	GRMZM2G455828	Zm.78625	40S ribosomal protein S28
Zm.12951.1.S1_at	16.8406	GRMZM2G468348	LOC100274682	Putative uncharacterized protein
Zm.4845.1.S1_x_at	16.5135	GRMZM2G442658	Zm.1540	Alcohol dehydrogenase 1
Zm.11586.1.A1_at	16.377	GRMZM2G071771	Zm.32895	PVR3-like protein
Zm.3601.1.S1_at	16.2731	GRMZM5G845366	Zm.3601	Putative uncharacterized protein
Zm.1896.1.S1_at	16.1414	GRMZM2G529859	Zm.93934	Yabby15 protein
Zm.9092.1.A1_at	15.6433	GRMZM2G167812	LOC100278247	Putative uncharacterized protein
Zm.2331.1.S1_x_at	15.4463	GRMZM2G472248	LOC100283996	Protein induced upon tuberization
Zm.3371.1.A1_at	15.0357	GRMZM2G336824	Zm.17702	Putative uncharacterized protein
Zm.15293.1.S1_a_at	14.9213	GRMZM2G172204	Zm.136899	Beta-glucosidase aggregating factor precursor
Zm.162.1.A1_x_at	14.8668	GRMZM2G168651	Zm.93790	Cell wall protein
Zm.18855.1.A1_at	14.6535	GRMZM2G176141	LOC100279487	Putative uncharacterized protein
Zm.6790.1.A1_at	14.3378	GRMZM2G020974	LOC100284141	Shugoshin-1
Zm.13870.2.S1_s_at	14.0612	GRMZM2G005066	Zm.13870	R2R3MYB-domain protein
Zm.3573.1.A1_at	13.8994	GRMZM2G088765	LOC100282431	Peroxidase 54
Zm.19166.1.A1_at	13.6732	GRMZM2G054093	LOC100272432	Putative uncharacterized protein
Zm.14496.1.A1_at	13.6394	GRMZM2G127087	Zm.87786	Terpene synthase 6
Zm.10545.1.A1_at	13.4551	GRMZM2G042171	Zm.10545	Putative uncharacterized protein
Zm.12592.1.S1_at	13.2668	GRMZM2G066902	Zm.79573	Putative uncharacterized protein
Zm.14042.1.A1_at	12.9916	GRMZM2G034471	Zm.66894	Putative uncharacterized protein
ZmAffx.1198.1.S1_at	12.8355	GRMZM2G092474	Zm.27514	Putative uncharacterized protein
Zm.9810.1.A1_a_at	12.825	GRMZM2G136964	LOC100274769	Putative uncharacterized protein
Zm.82.1.S1_at	12.7305	GRMZM2G172795	Zm.82	Colored plant1
Zm.14602.1.A1_s_at	12.7113	GRMZM2G062524	Zm.5545	Putative uncharacterized protein
Zm.18352.1.S1_at	12.6058	GRMZM2G335111	LOC100283815	Glucan endo-1,3-beta-glucosidase, acidic isoform precursor
ZmAffx.872.1.A1_at	12.5003	GRMZM5G822426	Zm.19654	Putative uncharacterized protein
Zm.129.1.S1_at	12.2963	GRMZM2G125243	Zm.129	Octopine synthase binding factor3
Zm.13002.1.S1_at	11.8307	GRMZM2G130746	Zm.13002	Histone H2A
Zm.18378.1.A1_at	11.6975	GRMZM2G363429	Zm.33939	Putative uncharacterized protein
Zm.18482.1.A1_at	11.6785	AC208110.2_FGT005	Zm.18482	Putative uncharacterized protein
Zm.17932.1.A1_at	11.3914	GRMZM2G476523	Zm.96899	Thaumatin-like protein
Zm.8188.1.A1_at	11.2031	GRMZM2G100754	Zm.8188	O-methyltransferase ZRP4
Zm.375.1.S1_at	11.1788	AC208221.3_FGT002	Zm.93761	Trypsin inhibitor precursor
Zm.1628.2.S1_a_at	11.0896	GRMZM2G141955	LOC100272921	Putative uncharacterized protein
Zm.4164.1.A1_x_at	11.0799	GRMZM2G117281	Zm.39933	Putative uncharacterized protein
Zm.3762.1.A1_at	11.0765	GRMZM2G025833	LOC100281141	Beta-amylase
Zm.329.2.S1_a_at	10.993	GRMZM2G429899	Zm.68085	Glucose-1-phosphate adenylyltransferase large subunit 1, chloroplastic precursor, Sh2
Zm.4845.2.S1_at	10.915	GRMZM2G131525	Zm.96795	Syntaxin-related protein KNOLLE
Zm.5865.1.A1_at	10.8158	GRMZM2G032209	LOC100280492	CDT1-like protein a, chloroplast-like
ZmAffx.96.1.S1_at	10.7238	GRMZM5G892627	Zm.20337	Putative uncharacterized protein
Zm.4270.2.A1_a_at	10.6377	GRMZM2G075315	Zm.92782	Putative Bowman-Birk serine protease inhibitor
Zm.9904.2.A1_a_at	10.5989	GRMZM5G856297	Zm.9904	Putative uncharacterized protein
Zm.17192.1.A1_at	10.3904	GRMZM2G047613	Zm.17192	Putative uncharacterized protein
Zm.17534.1.S1_x_at	10.1677	GRMZM5G816289	Zm.31356	Putative uncharacterized protein
Zm.6689.1.A1_s_at	10.1376	GRMZM2G125032	LOC100272379	Putative uncharacterized protein
Zm.6357.2.A1_at	10.0914	GRMZM2G094353	Zm.13456	Putative uncharacterized protein
Zm.12900.1.S1_at	9.9885	GRMZM2G077914	Zm.119064	Putative uncharacterized protein
Zm.9637.1.A1_at	9.943	GRMZM2G050108	Zm.97588	Nicotianamine synthase 3
Zm.10277.1.A1_at	9.85571	GRMZM5G809078	LOC100273296	Putative uncharacterized protein
Zm.6275.1.S1_a_at	9.81112	AC148152.3_FGT005	Zm.67670	DIBOA-glucoside dioxygenase, Bx6
Zm.18148.1.A1_at	9.737	GRMZM2G334181	Zm.84292	Protein kinase
Zm.1903.1.S1_at	9.68718	GRMZM2G167584	LOC100274631	Putative uncharacterized protein
ZmAffx.90.1.A1_at	9.60701	GRMZM2G073310	Zm.103735	Putative uncharacterized protein
Zm.4713.1.A1_at	9.48918	GRMZM2G141819	Zm.4713	Putative uncharacterized protein
Zm.256.1.A1_at	9.40281	GRMZM2G129413	Zm.94736	Auxin transporter-like protein 3
Zm.8925.1.A1_at	9.27087	GRMZM2G313529	Zm.8925	Putative uncharacterized protein
Zm.10830.1.S1_at	9.21723	GRMZM2G015933	LOC100280966	BRASSINOSTEROID INSENSITIVE 1-associated receptor kinase 1
Zm.12387.1.S1_at	9.07159	GRMZM2G117281	Zm.39933	Putative uncharacterized protein
Zm.9486.1.A1_at	8.86188	GRMZM2G181227	LOC100283469	CHY1
Zm.4821.1.S1_at	8.85709	GRMZM2G124938	LOC100277368	Putative uncharacterized protein
Zm.1458.1.S1_at	8.81283	GRMZM2G090043	LOC100275716	Putative uncharacterized protein
Zm.1754.1.A1_a_at	8.78324	GRMZM2G136364	LOC100283128	Lipid binding protein
Zm.13608.1.S1_at	8.77813	GRMZM2G408256	Zm.13608	Putative uncharacterized protein
Zm.12241.2.S1_a_at	8.74581	GRMZM2G003424	Zm.83190	Putative uncharacterized protein
Zm.1306.1.S1_at	8.7293	GRMZM2G429982	LOC100280707	Osmotin-like protein
Zm.9913.1.A1_at	8.69839	GRMZM2G141819	LOC100273834	Putative uncharacterized protein
Zm.4669.1.S1_at	8.64903	GRMZM2G105335	Zm.96744	Putative growth-regulating factor 3
Zm.18423.1.A1_at	8.58985	GRMZM2G142735	LOC100278503	Putative uncharacterized protein
Zm.485.1.A1_at	8.56191	GRMZM2G067402	Zm.485	Non-symbiotic hemoglobin
Zm.17534.2.S1_at	8.45446	GRMZM2G397509	LOC100277214	Putative uncharacterized protein
Zm.1444.2.A1_at	8.40597	GRMZM2G074017	Zm.97761	ATPase inhibitor
Zm.16907.1.S1_at	8.38936	GRMZM2G170400	Zm.94091	Phosphoethanolamine N-methyltransferase
Zm.7882.1.A1_at	8.31914	GRMZM2G151230	LOC100277715	Putative uncharacterized protein
Zm.26.1.A1_at	8.31217	GRMZM5G875238	Zm.94295	Sucrose-phosphate synthase
Zm.8654.1.A1_at	8.23947	GRMZM2G168382	LOC100280034	Putative uncharacterized protein
Zm.1882.1.S1_at	8.22145	GRMZM2G072890	LOC100280899	Late embryogenesis abundant protein
Zm.40.1.S1_at	8.21807	GRMZM2G141473	Zm.81165	Putative uncharacterized protein
Zm.17145.1.S1_at	8.02468	GRMZM2G128056	Zm.17145	Transparent leaf area peptide, TLA1
Zm.2615.1.S1_at	7.83806	GRMZM2G068193	LOC100279288	Cell division control protein 2
Zm.4582.1.A1_at	7.79132	GRMZM2G352274	LOC100275429	Putative uncharacterized protein
Zm.11798.1.A1_at	7.69963	GRMZM2G466545	Zm.11798	Putative uncharacterized protein
Zm.11818.1.A1_at	7.62713	GRMZM2G059964	LOC100283104	Cortical cell-delineating protein
Zm.10175.1.A1_at	7.61865	GRMZM2G155686	LOC100279966	ZmGA2ox8, Gibberellin 2 oxidase 8
Zm.19226.1.A1_at	7.48958	GRMZM2G463904	Zm.37514	Putative uncharacterized protein
Zm.5464.1.A1_at	7.47509	GRMZM2G127695	LOC100272690	Putative uncharacterized protein
Zm.14039.2.S1_at	7.4473	GRMZM2G150688	LOC100284720	Gibberellin-regulated protein 1
Zm.7385.1.A1_at	7.37084	GRMZM2G063438	Zm.7385	Anthranilic acid methyltransferase 3
Zm.15530.1.A1_at	7.34677	GRMZM2G104658	Zm.82599	ATP binding protein
Zm.11772.1.A1_at	7.29621	GRMZM2G077299	Zm.11772	Putative uncharacterized protein
Zm.15533.1.S1_at	7.24688	GRMZM2G041699	LOC100282827	Cytokinin-O-glucosyltransferase 2
Zm.14827.1.S1_at	7.1815	GRMZM5G814279	Zm.14827	MADS21
ZmAffx.732.1.A1_at	7.17792	GRMZM2G064503	Zm.22662	Putative uncharacterized protein
Zm.1616.1.A1_at	7.16745	GRMZM2G126261	Zm.1616	Peroxidase 42 Precursor
Zm.6789.1.A1_at	7.16171	GRMZM2G063192	LOC100285215	Cell division cycle protein 20
Zm.5854.1.S1_at	7.14895	GRMZM2G370777	Zm.5854	MADS19
Zm.3129.1.A1_at	7.13908	GRMZM5G851266	Zm.92805	Polyphenol oxidase A1, chloroplastic-like
Zm.1444.1.A1_at	7.07326	GRMZM2G074017	Zm.97761	ATPase inhibitor
Zm.11718.1.A1_at	7.07251	GRMZM2G032807	LOC100284161	Heavy metal-associated domain containing protein
Zm.8950.1.A1_at	7.06565	GRMZM2G046587	Zm.117903	Putative uncharacterized protein
Zm.16740.1.S1_at	7.0638	GRMZM5G883764	Zm.16740	Histone H2A
Zm.10103.1.A1_at	7.06103	GRMZM2G108655	LOC100275728	Putative uncharacterized protein
Zm.17687.1.S1_at	7.01521	GRMZM2G309258	Zm.17687	Putative uncharacterized protein
Zm.6275.1.S1_at	6.97434	AC148152.3_FGT005	Zm.67670	DIBOA-glucoside dioxygenase, Bx6
Zm.186.1.S1_at	6.94615	GRMZM2G156632	LOC100281975	Bowman-Birk type wound-induced proteinase inhibitor WIP1 precursor
Zm.13583.1.S1_at	6.91622	GRMZM2G153208	Zm.95008	Secretory protein
Zm.13840.1.S1_at	6.8998	GRMZM2G113618	Zm.13840	Putative uncharacterized protein
Zm.7150.1.A1_x_at	6.87153	GRMZM2G167126	Zm.121746	Putative uncharacterized protein
Zm.17091.1.A1_at	6.84313	GRMZM2G045664	Zm.244	Putative uncharacterized protein
Zm.4005.1.A1_at	6.73742	GRMZM2G115245	Zm.123133	Putative uncharacterized protein
Zm.6273.2.A1_at	6.72281	GRMZM2G086637	LOC100281982	Patellin-5
Zm.818.1.A1_at	6.71501	GRMZM2G009719	Zm.81292	Putative uncharacterized protein
Zm.11835.1.A1_at	6.60449	GRMZM2G322892	LOC100282622	Gastric triacylglycerol lipase precursor
Zm.1629.1.A1_at	6.46905	GRMZM2G310569	Zm.1629	Potassium outward rectifying channel fragment
Zm.16964.1.S1_at	6.42533	GRMZM2G094639	Zm.94645	Putative uncharacterized protein
Zm.14674.1.S1_at	6.41374	GRMZM2G089400	LOC100281217	Lipid binding protein
Zm.2168.1.A1_at	6.32421	GRMZM2G044762	Zm.2168	Putative uncharacterized protein
Zm.11141.1.S1_at	6.32391	GRMZM2G175140	LOC100272903	Putative uncharacterized protein
Zm.3169.2.S1_at	6.3113	GRMZM2G062333	LOC100279753	Putative uncharacterized protein
Zm.1957.1.A1_at	6.28644	GRMZM2G175549	LOC100280950	COP9 signalosome complex subunit 8
Zm.7654.1.A1_at	6.19421	GRMZM2G106177	LOC100284209	Erg28 like protein
Zm.2040.2.S1_a_at	6.14561	GRMZM2G010460	Zm.2040	Putative uncharacterized protein
Zm.6369.1.S1_a_at	5.97274	GRMZM2G116079	Zm.6369	Putative zinc finger protein30
Zm.5996.1.A1_at	5.96827	GRMZM2G323679	Zm.5996	Ribonucleoside-diphosphate reductase small chain
Zm.16838.2.A1_a_at	5.96652	GRMZM2G105348	Zm.96358	Putative uncharacterized protein
Zm.390.1.S1_at	5.90531	GRMZM2G093195	Zm.390	ZmKAO, Cytochrome P450 88A1, Dwarf3 protein, KAO protein
Zm.10101.1.A1_at	5.85715	GRMZM2G025105	Zm.83288	Polygalacturonase inhibitor, cell extention
Zm.1663.1.A1_at	5.83343	GRMZM2G420715	LOC100281831	VQ motif family protein
Zm.7333.1.A1_at	5.80696	GRMZM2G034828	Zm.7333	Kinesin heavy chain fragment
Zm.376.1.A1_at	5.77365	GRMZM2G084086	Zm.376	Tyrosine specific protein phosphatase family protein
Zm.1851.1.A1_at	5.76231	GRMZM2G152011	Zm.1851	Putative uncharacterized protein
Zm.620.1.S1_at	5.759	GRMZM2G093090	Zm.85735	Tonoplast intrinsic protein 4-4
Zm.1029.1.A1_at	5.73477	GRMZM2G082384	Zm.1029	Putative uncharacterized protein
Zm.15914.3.A1_s_at	5.72851	GRMZM2G472696	LOC100273491	Histone H2B
Zm.90.1.A1_a_at	5.70012	GRMZM2G172491	Zm.67282	Cytochrome P450 71C1
Zm.6324.1.A1_at	5.66381	GRMZM2G045808	LOC100282235	Microtubule-associated protein RP/EB family member 3
Zm.4164.3.A1_x_at	5.57052	GRMZM2G117281	Zm.39933	Putative uncharacterized protein
Zm.5168.1.A1_at	5.56093	GRMZM2G463726	Zm.74351	Putative uncharacterized protein
Zm.19036.1.S1_at	5.53523	GRMZM2G134054	LOC100272946	Putative uncharacterized protein
Zm.165.1.S1_at	5.49789	GRMZM2G030523	Zm.165	Proliferating cell nuclear antigen
Zm.17721.1.A1_at	5.44701	GRMZM2G021406	LOC100285847	Lysine decarboxylase-like protein
Zm.11136.1.A1_at	5.37551	GRMZM2G062160	LOC100277998	Putative uncharacterized protein
Zm.14513.9.S1_at	5.37099	GRMZM2G475899	Zm.29304	Histone H3.2
Zm.17169.1.S1_at	5.34954	GRMZM2G044882	LOC100280267	Putative uncharacterized protein
Zm.2003.1.S1_at	5.34029	GRMZM2G123440	LOC100276048	Putative uncharacterized protein
Zm.2463.1.S1_a_at	5.25792	GRMZM2G138632	Zm.118127	Putative uncharacterized protein
Zm.5102.1.S1_at	5.22677	GRMZM2G086934	LOC100273584	Replication protein A 70 kDa DNA-binding subunit
Zm.17306.1.A1_at	5.22516	GRMZM2G432480	Zm.22795	Phosphate import ATP-binding protein pstB 1
Zm.5558.1.A1_at	5.21501	GRMZM2G172491	Zm.94020	Cytochrome P450 71C1
Zm.11690.1.A1_at	5.21042	GRMZM2G085111	Zm.11690	Putative uncharacterized protein
Zm.12394.1.S1_at	5.17477	GRMZM5G804783	LOC100279308	Putative uncharacterized protein
Zm.6726.1.S1_x_at	5.14134	GRMZM2G178005	AY106712	Putative uncharacterized protein
Zm.9300.1.A1_at	5.13889	GRMZM2G031479	Zm.84500	Putative uncharacterized protein
Zm.5467.1.A1_at	5.11967	GRMZM2G065205	LOC100273978	Putative uncharacterized protein
ZmAffx.126.1.A1_at	5.11195	GRMZM2G004988	Zm.85562	SSXT protein
Zm.2014.1.S1_at	5.10644	GRMZM2G150984	Zm.2014	Putative uncharacterized protein
Zm.3247.1.A1_at	5.1006	GRMZM2G139894	Zm.3247	Putative uncharacterized protein
Zm.16259.3.A1_a_at	5.07628	GRMZM2G028955	LOC100273269	Histone H2A
Zm.9760.1.A1_at	5.05359	GRMZM2G467640	LOC100278683	Putative uncharacterized protein
Zm.16281.1.S1_at	5.03345	GRMZM2G387076	Zm.87229	VAMP-like protein YKT62
ZmAffx.680.1.A1_at	5.0116	GRMZM2G024005	Zm.30045	Putative uncharacterized protein
Zm.6806.1.A1_at	5.01022	GRMZM2G071704	Zm.81479	Putative uncharacterized protein
Zm.3926.1.A1_at	5.00448	GRMZM2G142609	LOC100278398	Putative uncharacterized protein

## Sheet: Down >= 5
Probe name	Fold change	Gene ID (B73 5b.60)	UniGene ID	Annotation
Zm.1079.1.A1_a_at	0.00488676	GRMZM2G121878	Zm.136833	Carbonic anhydrase, chloroplastic-like
Zm.10011.1.A1_at	0.0106553	GRMZM2G146308	Zm.10389	Glycine-rich protein GRP5 precursor
Zm.7017.1.A1_at	0.0127416	GRMZM2G064096	LOC100272933	Germin-like protein
Zm.11680.1.A1_at	0.0176899	GRMZM2G149624	LOC100283196	Proline-rich protein
Zm.9034.1.A1_at	0.0270475	GRMZM2G158789	LOC100281921	Putative uncharacterized protein
Zm.7909.1.A1_at	0.027629	GRMZM2G166639	LOC100273458	Acc oxidase
Zm.18404.1.S1_at	0.0349481	GRMZM2G361115	LOC100278048	Putative uncharacterized protein
Zm.16958.3.S1_at	0.053987	GRMZM2G053652	Zm.82374	40S ribosomal protein S7
Zm.16311.1.A1_at	0.0569703	GRMZM2G391286	Zm.92703	Cortical cell-delineating protein
Zm.3427.1.A1_at	0.0609121	GRMZM2G429000	LOC100285831	ZmGR1b protein
ZmAffx.85.1.A1_at	0.0619396	AC186147.3_FGT008	Zm.15663	Alpha-6-galactosyltransferase
Zm.18711.1.A1_at	0.0652843	GRMZM5G842886	Zm.18711	Nucleotide-sugar transporter/ sugar porter
Zm.1079.1.A1_x_at	0.065787	GRMZM2G121878	Zm.136833	Carbonic anhydrase, chloroplastic-like
Zm.1831.1.S1_at	0.0680972	GRMZM2G076946	Zm.93989	Dhurrinase-like B-glucosidase
Zm.5654.1.A1_at	0.0698973	GRMZM2G037284	LOC100280184	Ser/Thr-rich protein T10 in DGCR region
Zm.11748.1.A1_at	0.0758492	GRMZM2G026174	LOC100276902	Putative uncharacterized protein
Zm.10345.1.S1_at	0.0778405	GRMZM2G422083	Zm.10345	Putative uncharacterized protein
Zm.12953.1.A1_at	0.0811635	GRMZM2G011742	Zm.122604	Putative uncharacterized protein
Zm.6382.1.A1_at	0.0860253	GRMZM2G071620	Zm.6382	MADS31
Zm.9093.1.A1_at	0.0874012	GRMZM2G532387	LOC100277209	Putative uncharacterized protein
Zm.17240.1.A1_at	0.0918806	GRMZM2G048474	LOC100276245	Putative uncharacterized protein
ZmAffx.459.1.S1_at	0.093434	GRMZM2G031893	Zm.25269	Putative uncharacterized protein
ZmAffx.154.1.A1_at	0.0972127	GRMZM2G020302	Zm.22154	Putative uncharacterized protein
Zm.614.1.A1_at	0.0984753	GRMZM2G056908	Zm.614	Tonoplast intrinsic protein 2-2
Zm.4179.1.A1_at	0.101287	GRMZM2G018436	LOC100281227	NAC domain-containing protein 77
Zm.8723.1.A1_a_at	0.102713	GRMZM2G146553	LOC100277811	Putative uncharacterized protein
ZmAffx.477.1.A1_at	0.104297	GRMZM2G170128	Zm.121882	Putative uncharacterized protein
Zm.10522.1.S1_at	0.104939	GRMZM5G897988	Zm.118183	Ataxin-3
Zm.16378.1.S1_at	0.110088	GRMZM2G058407	Zm.92989	Putative uncharacterized protein
Zm.1352.1.S1_at	0.110146	GRMZM2G090010	Zm.1352	Methionine aminopeptidase
Zm.11292.1.A1_at	0.12525	GRMZM2G317738	Zm.77868	Putative uncharacterized protein
Zm.5302.1.S1_at	0.130724	GRMZM2G111309	Zm.5302	Amidase
Zm.2681.1.A1_at	0.133875	GRMZM2G100754	Zm.2681	O-methyltransferase ZRP4
Zm.9396.1.A1_x_at	0.134793	GRMZM2G425728	Zm.657	Chlorophyll A-B binding, early light-inducible protein
Zm.6692.2.A1_at	0.135915	GRMZM2G053934	Zm.6692	Putative uncharacterized protein
Zm.4578.1.S1_at	0.136347	GRMZM2G171365	Zm.97058	MADS5
ZmAffx.144.1.S1_at	0.137388	GRMZM2G433025	Zm.122751	Putative uncharacterized protein
Zm.7279.1.S1_at	0.138367	GRMZM2G347146	LOC100273019	Putative uncharacterized protein
Zm.418.1.A1_at	0.140514	GRMZM2G008247	Zm.418	Beta-glucosidase, chloroplastic precursor, Glu2
Zm.3049.1.A1_s_at	0.142542	GRMZM2G173372	LOC100283423	DNA binding protein
Zm.9366.1.A1_at	0.143201	GRMZM2G111954	LOC100282766	Aldo-keto reductase/ oxidoreductase, chloroplastic-like
Zm.5077.1.A1_at	0.143458	GRMZM2G075744	Zm.2245	Putative uncharacterized protein
Zm.6422.1.A1_at	0.143732	GRMZM2G179677	Zm.6422	INDETERMINATE-related protein 1
Zm.7149.1.A1_at	0.145214	GRMZM2G474555	LOC100275045	Putative uncharacterized protein
Zm.13505.1.A1_at	0.147421	GRMZM2G352678	LOC100283238	Chemocyanin
Zm.17267.1.S1_at	0.151978	GRMZM2G086897	LOC100275082	Putative uncharacterized protein
ZmAffx.1207.1.S1_at	0.153503	GRMZM2G431856	Zm.33442	Pectinesterase
Zm.694.1.A1_a_at	0.154372	GRMZM2G134264	LOC100275466	Putative uncharacterized protein
Zm.15451.1.S1_at	0.154509	GRMZM2G114751	Zm.21482	Integral membrane protein DUF6 containing protein
Zm.257.1.A1_at	0.164902	GRMZM2G009465	Zm.257	Proline-rich protein
Zm.10803.1.S1_at	0.165658	GRMZM2G029249	LOC100285272	Desiccation-associated protein
Zm.1846.1.A1_at	0.167366	GRMZM2G058081	LOC100283216	Retrotransposon protein SINE subclass
Zm.15083.2.A1_at	0.169612	GRMZM2G113332	LOC100276197	Putative uncharacterized protein
Zm.10412.1.S1_at	0.175079	GRMZM2G425249	LOC100286064	Choline/ethanolamine kinase
Zm.4667.1.A1_at	0.177505	GRMZM2G143883	LOC100274574	Putative uncharacterized protein
Zm.11848.1.A1_at	0.179019	GRMZM2G062673	LOC100280813	Calmodulin
Zm.2840.1.A1_at	0.179261	GRMZM2G111926	LOC100275818	Cytochrome c oxidoreductase
Zm.15807.1.A1_at	0.185596	GRMZM2G030241	Zm.85186	Proline-rich polypeptide 6 isoform 1
Zm.3907.1.S1_at	0.186892	GRMZM2G359952	Zm.103146	AGAMOUS-like protein
Zm.11904.1.A1_at	0.188646	GRMZM2G433184	LOC100282340	Disease resistance response protein 206
Zm.13017.1.A1_at	0.189344	GRMZM2G027627	LOC100272256	Putative uncharacterized protein
Zm.4131.1.A1_at	0.192077	GRMZM2G056081	Zm.85237	Saccharopine dehydrogenase
Zm.13209.1.A1_at	0.194232	GRMZM2G030717	LOC100280555	Putative cystatin
Zm.15888.1.S1_at	0.195493	GRMZM2G068715	LOC100285364	Ribonucleoprotein A
Zm.1104.1.A1_at	0.198957	GRMZM2G099522	Zm.1104	MADS1
